# Supplementary material for: A high-resolution gene expression atlas links dedicated meristem genes to key architectural traits
Source: Genome Res. 2019 Dec;29(12):1962–73. doi: 10.1101/gr.250878.119 (PMC6886502; doi:10.1101/gr.250878.119)
Supplement: Supplemental Material [file supp_gr.250878.119_Supplemental_Code.zip]

Archive with 3 entries (2 files):
- Supplemental_Code.r
- __MACOSX/
- __MACOSX/._Supplemental_Code.r
