# Supplementary material for: A high-resolution gene expression atlas links dedicated meristem genes to key architectural traits
Source: Genome Res. 2019 Dec;29(12):1962–73. doi: 10.1101/gr.250878.119 (PMC6886502; doi:10.1101/gr.250878.119)
Supplement: Supplemental Material [file supp_gr.250878.119_Supplemental_Code.zip › Supplemental_Code.r]

####### modify this block accordingly #############################################
## The directory storing the input and output files
Dir <- 'D:/Maize_data/TAS_genes/'; ##
### the desired distance
####          |-------kb_cutoff----|-------kb_cutoff-----|
####  gene_end--------------------TAS--------------------gene_start
####
Distance_cutoff <- 1; ## modify this for the desired distance, unit as kb;
#### the genome version. 5a_FGS for filtered gene set in V2; 5a_WGS for working set in V2, v4 for V4
Ver_select <- '5a_FGS'; ## options: '5a_FGS', '5a_WGS' or 'v4';

######################################################################
kb_unit <- 1000;
kb_cutoff <- Distance_cutoff * kb_unit;

TAS_info_file <- paste(Dir, 'tas_table1.txt', sep = '');
TAS_info <- read.table(TAS_info_file, header = T, sep = "\t", stringsAsFactors = F);

gList_file <- paste(Dir, 'ZmB73_', Ver_select, '_gene_list', sep = '');
gList <- read.table(gList_file, header = T, sep = "\t", stringsAsFactors = F);

TAS_wGene_file <- paste(Dir, 'PLoSGenet_TAS_', Ver_select, 'gene_', Distance_cutoff, 'kb.txt', sep = '');

if (Ver_select == 'v4') {
  TAS_ch_col <- 7; TAS_bp_col <- 8 
} else {
  TAS_ch_col <- 2; TAS_bp_col <- 3;
}
TAS_wGene <- matrix(ncol = 7, nrow = 1000000);
n <- 0;
for (i in 1:nrow(TAS_info)) { ## 
  if (TAS_info[i, TAS_ch_col] != 'Fail') {
   TAS_ch <- TAS_info[i, TAS_ch_col]; TAS_bp <- as.numeric(TAS_info[i, TAS_bp_col]);
   window_S <- TAS_bp - kb_cutoff; window_E <- TAS_bp + kb_cutoff;
   candidate_genes <- subset(gList, gList$Ch == TAS_ch & ((gList$Start >= window_S & gList$Start <= window_E) | (gList$End >= window_S & gList$End <= window_E)));
   if (nrow(candidate_genes) > 0)  {
     for (k in 1:nrow(candidate_genes)) {
      n <- n + 1;
      TAS_wGene[n,] <- c(as.vector(t(TAS_info[i,1:4])), as.vector(t(candidate_genes[k, 2:4])));
      }
   }
  }
}

TAS_wGene <- TAS_wGene[1:n,];
colnames(TAS_wGene) <- c(colnames(TAS_info[1:4]), colnames(gList[2:4]))
write.table(TAS_wGene, file = TAS_wGene_file, sep = "\t", quote = F, row.name =F)
